# Supplementary material for: Functional Coherence in Intrinsic Frontal Executive Networks Predicts Cognitive Impairments in Alcohol Use Disorder
Source: Brain Sci. 2022 Dec 26;13(1):45. doi: 10.3390/brainsci13010045 (PMC9856140; doi:10.3390/brainsci13010045)
Supplement: Supplementary file 1 [file brainsci-13-00045-s001.zip]

Archive with 1 entries (1 files):
- brainsci-1995860-supplementary.pdf
